# Supplementary material for: Characterization of the Antibody and Interferon-Gamma Release Response after a Second COVID-19 Booster Vaccination
Source: Vaccines (Basel). 2022 Jul 21;10(7):1163. doi: 10.3390/vaccines10071163 (PMC9323888; doi:10.3390/vaccines10071163)
Supplement: Supplementary file 1 [file vaccines-10-01163-s001.zip]

Archive with 1 entries (1 files):
- vaccines-1731714-supplementary.pdf
